# Supplementary material for: A retrospective study on the clinical and molecular outcomes of calpainopathy in a Turkish patient cohort
Source: Turk J Med Sci. 2023 Dec 18;54(1):86–98. doi: 10.55730/1300-0144.5769 (PMC11031166; doi:10.55730/1300-0144.5769)
Supplement: Supplementary file 1 [file SAG-2302-87_0_Appendix_1_SG_IHDS_(569_genes)_Final_List.xlsx]

## Sheet: AP1
Genes	569
ARG1
CEP41
CNBP
GUSB
SLC22A5
SUMF1
ACAT1
ACOX1
AFG3L2
AGRN
AKR1D1
AMACR
APOB
APOC2
APOE
ATXN1
ATXN2
ATXN3
ATXN7
B9D1
BBS1
BBS10
BBS12
BBS2
BBS4
BBS5
BBS7
BBS9
BICC1
C5ORF42
CACNA1A
CAV3
CDKL5
CDKN1C
CEP164
CHAT
CHKB
CHRNA1
CHRNB1
CHRND
CHRNE
CHRNG
COL6A1
COL6A2
COL6A3
COLQ
COQ2
CPT1A
CPT2
CYP27A1
CYP7A1
DECR1
DHCR24
DMPK
DNAJB6
DNM2
DOK7
DPAGT1
DPM2
DPM3
EBP
ETFA
ETFB
ETFDH
FANCB
FBP1
FOXG1
GALE
GALNS
GAMT
GATM
GCH1
GFPT1
GLA
GLIS2
GNPAT
GNPTG
GYS2
HADHA
HADHB
HLCS
HMGCS2
HSD3B7
HSPG2
IDUA
INF2
INVS
IQCB1
ISPD
ITGA3
ITGA7
KCNC3
KCNQ2
KCNQ3
KIF7
LAMB2
LBR
LDLR
LMX1B
LPL
MANBA
MUSK
MVK
NAGLU
NAGS
NEK8
NOTCH2
NPHS2
NSDHL
OXCT1
PDSS1
PDSS2
PDYN
PEX10
PEX13
PEX14
PEX3
PEX6
PFKM
PHKA2
PHYH
PKD1
PKD2
POR
PPP2R2B
PRKCG
PRRT2
PTPRO
PTRF
PTS
PEX5
PYGL
RAD51
SCN1A
SCN2A
SCN4A
SDCCAG8
SEC63
SGCD
SLC25A15
SLC25A20
SLC27A1
SLC2A1
SLC2A2
SLC5A1
SLC6A8
SLC7A7
SYNE1
SYNE2
TBC1D24
TBP
TCTN1
TCTN3
TMEM138
TMEM231
TMEM237
TMEM43
TRPC6
TTC21B
UBE2T
UMOD
WDR19
WT1
ZNF423
ABCA4
ACAD9
ACADM
ACADS
ACADSB
ACADVL
ACTN4
ADA
ADAMTS2
AGA
AGL
AGPS
AGXT
AHI1
AIPL1
ALAS2
ALDOA
ALDOB
ALPL
AMT
ANO5
APTX
AR
ARL13B
ARL6
ARSA
ARSB
ARX
ASL
ASPA
ASPM
ASS1
ATP2A1
ATP7A
ATP7B
B9D2
BCKDHA
BCKDHB
BCS1L
BEST1
BRCA1
BRCA2
BRIP1
BSND
BTD
BTK
C3
CA2
CAPN3
CBS
CC2D2A
CD2AP
CD40LG
CDH23
CDH3
CDHR1
CDK5RAP2
CENPJ
CEP152
CEP290
CERKL
CFH
CFTR
CHST6
CLCN1
CLCN7
CLDN14
CLDN19
CLN3
CLN5
CLN6
CLN8
CLRN1
CNGA1
CNGB1
CNGB3
COL11A1
COL17A1
COL1A2
COL4A3
COL4A4
COL7A1
COL9A1
COL9A2
CPS1
CRB1
CRTAP
CRX
CSTB
CTNS
CTSD
CTSK
CYP21A2
CYP4V2
CYP7B1
DBT
DFNB31
DFNB59
DHCR7
DHDDS
DLD
DMD
DMP1
DSP
DYSF
EDA
EDN3
EDNRB
EGR2
EMD
ENO3
ENPP1
ERCC4
ERCC6
ERCC8
ESCO2
ESPN
ESRRB
EYS
F11
F5
F8
F9
FAH
FAM126A
FAM20C
FANCA
FANCC
FANCD2
FANCE
FANCG
FANCI
FANCL
FANCM
FGD4
FHL1
FIG4
FKRP
FKTN
FMR1
FOXN1
FUCA1
FXN
G6PC
G6PC3
GAA
GALC
GALT
GBA
GBE1
GCDH
GCSH
GDAP1
GJB2
GJB3
GJB6
GJC2
GLB1
GLDC
GLE1
GM2A
GNE
GNPTAB
GNS
GPR143
GPR98
GRHPR
GRXCR1
POMGNT2
GUCY2D
HAL
HBA
HBB
HESX1
HEXA
HEXB
HFE
HGD
HGF
HGSNAT
HIBCH
HPD
HPRT1
HPS1
HSD17B4
HYLS1
IDH3B
IDS
IFT80
IGF1
IGHMBP2
IKBKAP
IL2RG
IMPDH1
IMPG2
INPP5E
INSR
ISCU
IVD
JAK3
KCNJ13
KCNV2
L1CAM
LAMA2
LARGE
LDHA
LEPRE1
LHFPL5
LHX3
LIFR
LMNA
LOXHD1
LRAT
LRP5
LRPPRC
LRTOMT
MAK
MAN2B1
MARVELD2
MAT1A
MATN3
MBTPS2
MCCC1
MCCC2
MCEE
MCOLN1
MCPH1
MECP2
MED25
MEFV
MERTK
MFRP
MFSD8
MGAT2
MKKS
MKS1
MMAA
MMAB
MMACHC
MMADHC
MOCS1
MOCS2
MPI
MPZ
MTHFR
MTM1
MTMR2
MUT
MYO15A
MYO3A
MYO6
MYO7A
NDRG1
NEB
NEFL
NMNAT1
NPC1
NPC2
NPHP1
NPHP3
NPHP4
NPHS1
NPHS2
NR0B1
NTRK1
NYX
OAT
OCA2
OCRL
OFD1
OPA3
OSTM1
OTC
OTOA
OTOF
PAH
PALB2
PAX3
PAX6
PC
PCCA
PCCB
PCDH15
PDE6A
PDE6B
PDE6C
PDE6G
PDZD7
PEX1
PEX12
PEX2
PEX26
PEX5
PEX7
PGM1
PHKG2
PKHD1
PKLR
PLCE1
PLEC
PLEKHG5
PLG
PLOD1
PLP1
PNPO
POLG
POMGNT1
POMT1
POMT2
POU1F1
POU3F4
PPT1
PRCD
PRKRA
PROM1
PROP1
PRPS1
PRX
PSAP
PYGM
RAD51C
RAG1
RAG2
RAPSN
RAX
RDH12
RDX
RELN
RGR
RHO
RLBP1
RP2
RPE65
RPGR
RPGRIP1L
SACS
SBDS
SBF2
SC5D
SEMA4A
SEPN1
SERPINA1
SETX
SGCA
SGCB
SGCG
SGSH
SH3TC2
SIX6
SLC25A13
SLC25A22
SLC26A2
SLC26A4
SLC26A5
SLC37A4
SLC45A2
SLC4A11
SLX4
SMN1
SMPD1
SNAI2
SPG11
SPG20
SPG7
STAR
STIL
STRA6
STRC
SUOX
TAF1
TAT
TCAP
TCIRG1
TECTA
TFR2
TH
TMC1
TMEM216
TMEM67
TMIE
TMPRSS3
TNNT1
TPP1
TPRN
TRIM32
TRIOBP
TSHR
TTN
TULP1
TYR
TYRP1
UBA1
UBR1
UGT1A1
UQCRB
UQCRQ
USH1C
USH1G
USH2A
VDR
WAS
WDR62
WFS1
WNT10A
ZFYVE26

## Sheet: AP2
Appendix 2
The sequences used in Sanger sequencing are as follows:
Forward sequence: GGATGGCAAAGGGAGGGTTA
Reverse sequence: GAAGGTGCATGTTTTCCCGC
